# Supplementary material for: Home Scholarly Culture, Book Selection Reason, and Academic Performance: Pathways to Book Reading Interest among Secondary School Students
Source: Eur J Investig Health Psychol Educ. 2021 Jun 1;11(2):468–95. doi: 10.3390/ejihpe11020034 (PMC8314380; doi:10.3390/ejihpe11020034)
Supplement: Supplementary file 1 [file ejihpe-11-00034-s001.zip]

Archive with 3 entries (3 files):
- Analysis validity figures.pdf
- Codes for Pathways to reading interest.pdf
- SciData_STEM.csv
